# Supplementary material for: Dysphagia is associated with presynaptic dopaminergic dysfunction and greater non-motor symptom burden in early drug-naïve Parkinson’s patients
Source: PLoS One. 2019 Jul 25;14(7):e0214352. doi: 10.1371/journal.pone.0214352 (PMC6657830; doi:10.1371/journal.pone.0214352)
Supplement: S1 File — (XLSX) [file pone.0214352.s001.xlsx]

## Sheet: DB_PPMI_Swallowing
PopulationNumber	SubjectIdentifier	SubjectCohort	Swallowing_Yes_No	Swallowing_degree	AgeatScreening	AgeAtOnset	DurationofDiseaseatScreening	Gender	HasFamilyMemberswithPD	YearsofEducation	Handedness	MOTOR_SYMPTOMS	HYstage	Tremor_Score	PIGD_Score	Tremor_PIGD_Ratio	TD_PIGD_Classification	Rigidity_Score	Bradykinesia_Score	Axial_Score	RestingTremor_Score	RestingTremor_Yes_No	RestingTremor_Con_Yes_No	Akinetic_Rigidity_Score	Tremor_Akinetic_Rigidity_Score_Ratio	TD_AR_Classification	MDSUPDRSPartII	NP2SPCH	NP2SALV	NP2SWAL	NP2EAT	NP2DRES	NP2HYGN	NP2HWRT	NP2HOBB	NP2TURN	NP2TRMR	NP2RISE	NP2WALK	NP2FREZ	MDSUPDRSPartIII_PostDose	NP3SPCH	NP3FACXP	NP3RIGN	NP3RIGRU	NP3RIGLU	PN3RIGRL	NP3RIGLL	NP3FTAPR
	3001	PD
	3002	PD
	3003	PD
	3006	PD
	3010	PD
	3012	PD
	3014	PD
	3018	PD
	3020	PD
	3021	PD
	3023	PD
	3024	PD
	3025	PD
	3026	PD
	3027	PD
	3028	PD
	3051	PD
	3052	PD
	3054	PD
	3056	PD
	3058	PD
	3059	PD
	3060	PD
	3061	PD
	3062	PD
	3066	PD
	3067	PD
	3068	PD
	3076	PD
	3077	PD
	3078	PD
	3080	PD
	3083	PD
	3086	PD
	3088	PD
	3089	PD
	3102	PD
	3105	PD
	3107	PD
	3108	PD
	3111	PD
	3113	PD
	3116	PD
	3118	PD
	3119	PD
	3120	PD
	3122	PD
	3123	PD
	3124	PD
	3125	PD
	3126	PD
	3127	PD
	3128	PD
	3129	PD
	3130	PD
	3131	PD
	3132	PD
	3134	PD
	3150	PD
	3154	PD
	3162	PD
	3166	PD
	3168	PD
	3173	PD
	3174	PD
	3175	PD
	3176	PD
	3178	PD
	3179	PD
	3180	PD
	3181	PD
	3182	PD
	3184	PD
	3185	PD
	3186	PD
	3190	PD
	3203	PD
	3205	PD
	3207	PD
	3209	PD
	3211	PD
	3212	PD
	3214	PD
	3218	PD
	3220	PD
	3223	PD
	3224	PD
	3225	PD
	3226	PD
	3227	PD
	3228	PD
	3229	PD
	3230	PD
	3231	PD
	3233	PD
	3234	PD
	3251	PD
	3252	PD
	3253	PD
	3254	PD
	3267	PD
	3268	PD
	3269	PD
	3272	PD
	3275	PD
	3278	PD
	3279	PD
	3280	PD
	3281	PD
	3282	PD
	3284	PD
	3285	PD
	3288	PD
	3290	PD
	3305	PD
	3307	PD
	3308	PD
	3309	PD
	3311	PD
	3312	PD
	3313	PD
	3314	PD
	3321	PD
	3322	PD
	3323	PD
	3325	PD
	3327	PD
	3328	PD
	3330	PD
	3332	PD
	3333	PD
	3352	PD
	3354	PD
	3359	PD
	3360	PD
	3364	PD
	3365	PD
	3366	PD
	3367	PD
	3371	PD
	3372	PD
	3373	PD
	3374	PD
	3375	PD
	3376	PD
	3377	PD
	3378	PD
	3380	PD
	3383	PD
	3385	PD
	3386	PD
	3387	PD
	3392	PD
	3400	PD
	3403	PD
	3406	PD
	3407	PD
	3409	PD
	3415	PD
	3417	PD
	3418	PD
	3419	PD
	3420	PD
	3421	PD
	3422	PD
	3423	PD
	3429	PD
	3430	PD
	3431	PD
	3432	PD
	3433	PD
	3434	PD
	3435	PD
	3436	PD
	3439	PD
	3440	PD
	3442	PD
	3443	PD
	3444	PD
	3445	PD
	3446	PD
	3448	PD
	3451	PD
	3454	PD
	3455	PD
	3459	PD
	3461	PD
	3462	PD
	3467	PD
	3469	PD
	3470	PD
	3471	PD
	3472	PD
	3473	PD
	3475	PD
	3476	PD
	3482	PD
	3500	PD
	3501	PD
	3502	PD
	3504	PD
	3505	PD
	3506	PD
	3507	PD
	3510	PD
	3514	PD
	3516	PD
	3522	PD
	3528	PD
	3530	PD
	3532	PD
	3536	PD
	3540	PD
	3542	PD
	3552	PD
	3556	PD
	3557	PD
	3558	PD
	3559	PD
	3564	PD
	3567	PD
	3574	PD
	3575	PD
	3577	PD
	3584	PD
	3585	PD
	3586	PD
	3587	PD
	3588	PD
	3589	PD
	3591	PD
	3592	PD
	3593	PD
	3601	PD
	3603	PD
	3604	PD
	3605	PD
	3606	PD
	3607	PD
	3608	PD
	3609	PD
	3612	PD
	3616	PD
	3617	PD
	3621	PD
	3622	PD
	3625	PD
	3628	PD
	3629	PD
	3630	PD
	3631	PD
	3632	PD
	3633	PD
	3634	PD
	3638	PD
	3650	PD
	3653	PD
	3654	PD
	3657	PD
	3659	PD
	3660	PD
	3661	PD
	3664	PD
	3665	PD
	3666	PD
	3700	PD
	3701	PD
	3702	PD
	3704	PD
	3705	PD
	3707	PD
	3708	PD
	3709	PD
	3710	PD
	3711	PD
	3752	PD
	3753	PD
	3757	PD
	3758	PD
	3760	PD
	3762	PD
	3763	PD
	3766	PD
	3770	PD
	3771	PD
	3773	PD
	3775	PD
	3776	PD
	3777	PD
	3778	PD
	3780	PD
	3781	PD
	3785	PD
	3787	PD
	3788	PD
	3789	PD
	3791	PD
	3792	PD
	3793	PD
	3795	PD
	3800	PD
	3802	PD
	3808	PD
	3814	PD
	3815	PD
	3818	PD
	3819	PD
	3822	PD
	3823	PD
	3824	PD
	3825	PD
	3826	PD
	3827	PD
	3828	PD
	3829	PD
	3830	PD
	3831	PD
	3832	PD
	3834	PD
	3835	PD
	3838	PD
	3856	PD
	3858	PD
	3863	PD
	3866	PD
	3867	PD
	3868	PD
	3869	PD
	3870	PD
	3900	PD
	3903	PD
	3904	PD
	3905	PD
	3910	PD
	3911	PD
	3914	PD
	3916	PD
	3951	PD
	3953	PD
	3954	PD
	3957	PD
	3958	PD
	3960	PD
	3961	PD
	3962	PD
	3963	PD
	3964	PD
	3970	PD
	3972	PD
	4001	PD
	4005	PD
	4006	PD
	4011	PD
	4012	PD
	4013	PD
	4016	PD
	4019	PD
	4020	PD
	4021	PD
	4022	PD
	4024	PD
	4025	PD
	4026	PD
	4027	PD
	4029	PD
	4030	PD
	4033	PD
	4034	PD
	4035	PD
	4037	PD
	4038	PD
	4051	PD
	4052	PD
	4054	PD
	4055	PD
	4056	PD
	4057	PD
	4058	PD
	4059	PD
	4065	PD
	4071	PD
	4072	PD
	4073	PD
	4074	PD
	4075	PD
	4076	PD
	4077	PD
	4078	PD
	4081	PD
	4082	PD
	4083	PD
	4091	PD
	4092	PD
	4093	PD
	4094	PD
	4096	PD
	4098	PD
	4099	PD
	4101	PD
	4102	PD
	4103	PD
	4106	PD
	4107	PD
	4108	PD
	4109	PD
	4110	PD
	4111	PD
	4112	PD
	4113	PD
	4114	PD
	4115	PD
	4117	PD
	4121	PD
	4122	PD
	4123	PD
	4124	PD
	4125	PD
	4126	PD
	4135	PD
	4136	PD
[truncated: 118 more columns]
